# Supplementary material for: A study on the diversity of phlebotomine sand flies (Diptera, Psychodidae) in karstic limestone areas in Vientiane Province, Laos, with a description of two new species of Sergentomyia França and & Parrot
Source: Parasit Vectors. 2024 Sep 11;17:385. doi: 10.1186/s13071-024-06444-w (PMC11389125; doi:10.1186/s13071-024-06444-w)
Supplement: Supplementary file 1 — Additional file 1: Table S1: Characteristics of sand fly collection locations in karstic areas of Vientiane Province. [file 13071_2024_6444_MOESM1_ESM.xlsx]

## Sheet: Suppl_Tab.S1
Additional file 1: Table S1: Characteristics of sandfly collection locations in karstic areas of Vientiane Province.
District	Collection location	Description	CDC light trap position	Latitude	Longitude	Altitude	Month of collection
						(meter)
Feung	Tham Phanokkok cave	Deep cave near paddy field, cave entrance around 10-15 meters higher from the ground level. Monks in a village nearby use this cave as for meditation place during Buddhist Lent.	A total of three CDC traps were set: one outside, at alongside karstic limestone about 50 meters from the cave entrance, one trap at cave entrance, and one inside the cave.	18°30'N	101°59'E	265	May and Oct 2019
	Tham Nam Cave	Small cave with water pond at the cave entrance. Cave entrance opens at the same as ground level near paddy field.	A total of three CDC traps were set: two at entrance of the cave, and one outside, at alongside karstic limestone near the cave around 50 meters	18°33'N	101°58'E	262
	Tham Pha cave	Big cave whose entrance is located around 20 meters higher from ground level, near paddy field.	A total of three CDC traps were set: one outside at alongside karstic limestone near ground level, one at the entrance of the cave and one inside the cave.	18°33'N	101°58'E	270
Hinheup	Tham Yao cave	Big and deep cave located near paddy field, the cave entrance opens at the same as the ground level.	A total of six CDC traps were set in this site: one outside the cave around 10 meters from cave entrance, two at the cave entrance, and three inside the cave.	18°46'N	102°16'E	255	Feb and Sep 2019
	Tham Phaluesy cave	Small cave located near paddy field, cave entrance around 20 meters from ground level.	Two CDC traps were set at the entrance of the cave.	18°44'N	102°15'E	250
Vang Vieng	Tham Nangoukhiem cave	Big and deep cave located around 200 meters from paddy field, cave entrance at around 30 meters higher from the ground level. Outside of cave was modified as touristic site.	Six CDC traps were set: two outside, one at entrance, and four inside of the cave.	18°58'N	102°20'E	270	Jan and Jul 2019
	Angluang	There is no cave in this site. The CDC traps were set along karstic limestone/under shading of karstic rocks.	Four CDC traps were set alongside karstic mountain at the ground level.	18°53'N	102°22'E	268
