# Supplementary material for: A study on the diversity of phlebotomine sand flies (Diptera, Psychodidae) in karstic limestone areas in Vientiane Province, Laos, with a description of two new species of Sergentomyia França and & Parrot
Source: Parasit Vectors. 2024 Sep 11;17:385. doi: 10.1186/s13071-024-06444-w (PMC11389125; doi:10.1186/s13071-024-06444-w)
Supplement: Supplementary file 2 — Additional file 2: Table S2: Details and source of sequences used in this study. [file 13071_2024_6444_MOESM2_ESM.xlsx]

## Sheet: Suppl_Tab.S2
Additional file 2: Table S2: Details and source of sequences used in this study.
No	SeqID	NameOnSeq	Genus	Species	Source	Collect_date	Country	Province	District
1	LA-2021-300-4	2021_300_4_Ph_breyi_M_VTP_Fueng	Phlebotomus	Ph. breyi	This study	2019	Laos	VTP	Fueng
2	LA-2021-300-5	2021_300_5_Ph_breyi_M_VT	Phlebotomus	Ph. breyi	This study	2019	Laos	VTP	Fueng
3	LA-2021-300-6	2021_300_6_Ph_sinayarami_M_VT	Phlebotomus	Ph. sinxayarami	This study	2019	Laos	VTP	Fueng
4	LA-2021-300	2021_300_Ph_sinayarami_M_VT	Phlebotomus	Ph. sinxayarami	This study	2019	Laos	VTP	Fueng
5	LA-2021-349-3	2021_349_3_Ph_breyi_F_VT	Phlebotomus	Ph. breyi	This study	2019	Laos	VTP	Fueng
6	LA-2021-349-4	2021_349_4_Ph_breyi_F_VT	Phlebotomus	Ph. breyi	This study	2019	Laos	VTP	Fueng
7	LA-777-4	777_4_Ph_sinxayarami_F_VT	Phlebotomus	Ph. sinxayarami	This study	2019	Laos	VTP	Fueng
8	LA-782-1	782_1_Id_longiforceps_F_VT	Idiophlebotomus	Id. longiforceps	This study	2019	Laos	VTP	Fueng
9	LA-806-1	806_1_Ph_sinxayarami	Phlebotomus	Ph. sinxayarami	This study	2019	Laos	VTP	Fueng
10	EU035611	EU035611_Ph_mascomai_Thailand	Phlebotomus	Ph. mascomai	EU035611		Thailand
11	EU035612	EU035612_Ph_mascomai_Thailand	Phlebotomus	Ph. mascomai	EU035612		Thailand
12	LA-EX640	EX640_Ph_kiangsuensis_VTP_Kasi	Phlebotomus	Ph. kiangsuensis	This study	2019	Laos	VTP	HinHeup
13	JX485976	JX485975_Ch_samarensis	Chinius	Ch. samarensis	JX485976		Thailand
14	JX485976	JX485976_Ch_samarensis	Chinius	Ch. samarensis	JX485976		Thailand
15	KT878756	KT878756_Idiophlebotomus_longiforceps_Thailand	Idiophlebotomus	Id. longiforceps	KT878756		Thailand
16	LA-KV19-02	KV-02_Se_iyengari_VTP_Fueng	Sergentomyia	Se. dvoraki	This study	2019	Laos	VTP	Fueng
17	LA-KV19-03	KV-03_Se_iyengari_VTP_Fueng	Sergentomyia	Se. dvoraki	This study	2019	Laos	VTP	Fueng
18	LA-KV19-04	KV-04_Ph_mascomai_VTP_Fueng	Phlebotomus	Ph. mascomai	This study	2019	Laos	VTP	Fueng
19	LA-KV19-05	KV-05_Se_khawi_VTP_Fueng	Sergentomyia	Se. khawi	This study	2019	Laos	VTP	Fueng
20	LA-KV19-07	KV-07_Se_khawi_VTP_Fueng	Sergentomyia	Se. khawi	This study	2019	Laos	VTP	Fueng
21	LA-KV19-09	KV-09_Se_khawi_VTP_Fueng	Sergentomyia	Se. khawi	This study	2019	Laos	VTP	Fueng
22	LA-KV19-10	KV-10_Se_iyengari_VTP_Fueng	Sergentomyia	Se. dvoraki	This study	2019	Laos	VTP	Fueng
23	LA-KV19-103	KV-103_Id_longiforceps-like_VTP_Fueng	Idiophlebotomus	Id. longiforceps	This study	2019	Laos	VTP	Fueng
24	LA-KV19-104	KV-104_Ph_stantoni_VTP_Fueng	Phlebotomus	Ph. stantoni	This study	2019	Laos	VTP	Fueng
25	LA-KV19-105	KV-105_Se_hivernus_VTP_Fueng	Sergentomyia	Se. hivernus	This study	2019	Laos	VTP	Fueng
26	LA-KV19-106	KV-106_Se_hivernus_VTP_Fueng	Sergentomyia	Se. hivernus	This study	2019	Laos	VTP	Fueng
27	LA-KV19-108	KV-108_C_eunicegalatiae_VTP_Fueng	Chinius	Ch. eunicegalatiae	This study	2019	Laos	VTP	Fueng
28	LA-KV19-11	KV-11_Se_indica_VTP_Fueng	Grassomyia	Gr. indica	This study	2019	Laos	VTP	Fueng
29	LA-KV19-110	KV-110_Se_iyengari_VTP_Fueng	Sergentomyia	Se. dvoraki	This study	2019	Laos	VTP	Fueng
30	LA-KV19-112	KV-112_Id_longiforceps-like_VTP_Fueng	Idiophlebotomus	Id. longiforceps	This study	2019	Laos	VTP	Fueng
31	LA-KV19-115	KV-115_Id_longiforceps-like_VTP_Fueng	Idiophlebotomus	Id. longiforceps	This study	2019	Laos	VTP	Fueng
32	LA-KV19-119	KV-119_Ph_mascomai_VTP_Fueng	Phlebotomus	Ph. mascomai	This study	2019	Laos	VTP	Fueng
33	LA-KV19-122	KV-122_Ph_mascomai_VTP_Fueng	Phlebotomus	Ph. mascomai	This study	2019	Laos	VTP	Fueng
34	LA-KV19-126	KV-126_Se_iyengari_VTP_Fueng	Sergentomyia	Se. dvoraki	This study	2019	Laos	VTP	Fueng
35	LA-KV19-128	KV-128_Se_quatei_VTP_HinHeup	Sergentomyia	Se. phasukae	This study	2019	Laos	VTP	HinHeup
36	LA-KV19-13	KV-13_Se_indica_VTP_Fueng	Grassomyia	Gr. indica	This study	2019	Laos	VTP	Fueng
37	LA-KV19-130	KV-130_Se_quatei_VTP_HinHeup	Sergentomyia	Se. phasukae	This study	2019	Laos	VTP	HinHeup
38	LA-KV19-133	KV-133_Se_quatei_VTP_HinHeup	Sergentomyia	Se. phasukae	This study	2019	Laos	VTP	HinHeup
39	LA-KV19-134	KV-134_Ph_mascomai_VTP_HinHeup	Phlebotomus	Ph. mascomai	This study	2019	Laos	VTP	HinHeup
40	LA-KV19-136	KV-136_Se_khawi_VTP_HinHeup	Sergentomyia	Se. khawi	This study	2019	Laos	VTP	HinHeup
41	LA-KV19-139	KV-139_Ph_mascomai_VTP_HinHeup	Phlebotomus	Ph. mascomai	This study	2019	Laos	VTP	HinHeup
42	LA-KV19-14	KV-14_Ph_stantoni_VTP_Fueng	Phlebotomus	Ph. stantoni	This study	2019	Laos	VTP	Fueng
43	LA-KV19-147	KV-147_Se_barraudi_gr_VTP_HinHeup	Sergentomyia	Se. siamensis	This study	2019	Laos	VTP	HinHeup
44	LA-KV19-15	KV-15_Se_indica_VTP_Fueng	Grassomyia	Gr. indica	This study	2019	Laos	VTP	Fueng
45	LA-KV19-155	KV-155_Se_iyengari_VTP_HinHeup	Sergentomyia	Se. dvoraki	This study	2019	Laos	VTP	HinHeup
46	LA-KV19-159	KV-159_Ph_mascomai_VTP_HinHeup	Phlebotomus	Ph. mascomai	This study	2019	Laos	VTP	HinHeup
47	LA-KV19-16	KV-16_Se_iyengari_VTP_Fueng	Sergentomyia	Se. dvoraki	This study	2019	Laos	VTP	Fueng
48	LA-KV19-160	KV-160_Se_quatei_VTP_HinHeup	Sergentomyia	Se. phasukae	This study	2019	Laos	VTP	HinHeup
49	LA-KV19-164	KV-164_Se_quatei_VTP_HinHeup	Sergentomyia	Se. phasukae	This study	2019	Laos	VTP	HinHeup
50	LA-KV19-167	KV-167_Se_barraudi_gr_VTP_HinHeup	Sergentomyia	Se. siamensis	This study	2019	Laos	VTP	HinHeup
51	LA-KV19-17	KV-17_Ph_stantoni_VTP_Fueng	Phlebotomus	Ph. stantoni	This study	2019	Laos	VTP	Fueng
52	LA-KV19-19	KV-19_Se_khawi_VTP_Fueng	Sergentomyia	Se. khawi	This study	2019	Laos	VTP	Fueng
53	LA-KV19-23	KV-23_Ph_betisi-like_VTP_Fueng	Phlebotomus	Ph. sinxayarami	This study	2019	Laos	VTP	Fueng
54	LA-KV19-24	KV-24_Se_iyengari_VTP_Fueng	Sergentomyia	Se. dvoraki	This study	2019	Laos	VTP	Fueng
55	LA-KV19-25	KV-25_Se_iyengari_VTP_Fueng	Sergentomyia	Se. dvoraki	This study	2019	Laos	VTP	Fueng
56	LA-KV19-27	KV-27_Id_longiforceps-like_VTP_Fueng	Idiophlebotomus	Id. longiforceps	This study	2019	Laos	VTP	Fueng
57	LA-KV19-28	KV-28_Se_anodontis_VTP_Fueng	Sergentomyia	Se. anodontis	This study	2019	Laos	VTP	Fueng
58	LA-KV19-29	KV-29_Se_indica_VTP_Fueng	Grassomyia	Gr. indica	This study	2019	Laos	VTP	Fueng
59	LA-KV19-36	KV-36_Ph_betisi-like_VTP_Fueng	Phlebotomus	Ph. sinxayarami	This study	2019	Laos	VTP	Fueng
60	LA-KV19-38	KV-38_Ph_betisi-like_VTP_Fueng	Phlebotomus	Ph. sinxayarami	This study	2019	Laos	VTP	Fueng
61	LA-KV19-44	KV-44_Se_quatei_VTP_Fueng	Sergentomyia	Se. phasukae	This study	2019	Laos	VTP	Fueng
62	LA-KV19-48	KV-48_Ph_betisi-like_VTP_Fueng	Phlebotomus	Ph. sinxayarami	This study	2019	Laos	VTP	Fueng
63	LA-KV19-52	KV-52_Ph_stantoni_VTP_Fueng	Phlebotomus	Ph. stantoni	This study	2019	Laos	VTP	Fueng
64	LA-KV19-53	KV-53_Se_barraudi_gr_VTP_Fueng	Sergentomyia	Se. siamensis	This study	2019	Laos	VTP	Fueng
65	LA-KV19-60	KV-60_Ph_mascomai_VTP_Fueng	Phlebotomus	Ph. mascomai	This study	2019	Laos	VTP	Fueng
66	LA-KV19-63	KV-63_Id_longiforceps-like_VTP_Fueng	Idiophlebotomus	Id. longiforceps	This study	2019	Laos	VTP	Fueng
67	LA-KV19-67	KV-67_Se_iyengari_VTP_Fueng	Sergentomyia	Se. dvoraki	This study	2019	Laos	VTP	Fueng
68	LA-KV19-71	KV-71_Ph_stantoni_VTP_Fueng	Phlebotomus	Ph. stantoni	This study	2019	Laos	VTP	Fueng
69	LA-KV19-86	KV-86_C_eunicegalatiae_VTP_Fueng	Chinius	Ch. eunicegalatiae	This study	2019	Laos	VTP	Fueng
70	LA-KV19-88	KV-88_Ph_mascomai_VTP_Fueng	Phlebotomus	Ph. mascomai	This study	2019	Laos	VTP	Fueng
71	LA-KV19-96	KV-96_Se_sylvatica_VTP_Fueng	Sergentomyia	Se. sylvatica	This study	2019	Laos	VTP	Fueng
72	MG770900	MG770900.1_Se_iyengari_Thailand	Sergentomyia	Se. hivernus	MG770900		Thailand
73	MG770901	MG770901.1_Se_iyengari_Thailand	Sergentomyia	Se. hivernus	MG770901		Thailand
74	MG770903	MG770903_Se_barraudi_Thailand	Sergentomyia	Se. barraudi	MG770903		Thailand
75	MG770912	MG770912_Se_barraudi_Thailand	Sergentomyia	Se. barraudi	MG770912		Thailand
76	MG770913	MG770913.1_Se_iyengari_Thailand	Sergentomyia	Se. hivernus	MG770913		Thailand
77	MG770918	MG770918.1_Se_iyengari_Thailand	Sergentomyia	Se. hivernus	MG770918		Thailand
78	MG770924	MG770924.1_Se_iyengari_Thailand	Sergentomyia	Se. hivernus	MG770924		Thailand
79	MK548540	MK548540_Se_gemmea_Thailand	Sergentomyia	Se. gemmea	MK548540		Thailand
80	MK548541	MK548541_Se_raynali_Thailand	Sergentomyia	Se. raynali	MK548541		Thailand
81	MK548558	MK548558_Se_khawi_Thailand	Sergentomyia	Se. khawi	MK548558		Thailand
82	MK548571	MK548571_Se_hivernus_Thailand	Sergentomyia	Se. hivernus	MK548571		Thailand
83	MK431377	MK431377_Ph_stantoni_F_Thailand	Phlebotomus	Ph. stantoni	MK431377		Thailand
84	MK431384	MK431384_Ph_stantoni_F_Thailand	Phlebotomus	Ph. stantoni	MK431384		Thailand
85	MK442494	MK442494_Se_barraudi_Thailand	Sergentomyia	Se. barraudi	MK442494		Thailand
86	MK442496	MK442496_Se_barraudi_Thailand	Sergentomyia	Se. barraudi	MK442496		Thailand
87	MK442497	MK442497_Se_barraudi_Thailand	Sergentomyia	Se. barraudi	MK442497		Thailand
88	MK442500	MK442500_Se_barraudi_Thailand	Sergentomyia	Se. barraudi	MK442500		Thailand
89	MK548556	MK548556_Se_khawi_Thailand	Sergentomyia	Se. khawi	MK548556		Thailand
90	MK548557	MK548557_Se_khawi_Thailand	Sergentomyia	Se. khawi	MK548557		Thailand
91	LA-19-143-1	Nat-Geo-143-1_Se_spp_VTP_HinHeup	Sergentomyia	Se. rudnicki	This study	2019	Laos	VTP	HinHeup
92	LA-19-143-2	Nat-Geo-143-2_Ph_stantoni_VTP_HinHeup	Phlebotomus	Ph. stantoni	This study	2019	Laos	VTP	HinHeup
93	LA-19-143-3	Nat-Geo-143-3_Se_spp_VTP_HinHeup	Sergentomyia	Se. siamensis	This study	2019	Laos	VTP	HinHeup
94	LA-19-143-4	Nat-Geo-143-4_Se_rudnicki_Male_VTP_HinHeup	Sergentomyia	Se. rudnicki	This study	2019	Laos	VTP	HinHeup
95	LA-19-143-5	NAT-GEO-143-5_Se_spp_VTP_HinHeup	Sergentomyia	Se. siamensis	This study	2019	Laos	VTP	HinHeup
96	LA-19-143-6	Nat-Geo-143-6_Se_spp_VTP_HinHeup	Sergentomyia	Se. siamensis	This study	2019	Laos	VTP	HinHeup
97	LA-19-143-7	Nat-Geo-143-7_Se_spp_VTP_HinHeup	Sergentomyia	Se. siamensis	This study	2019	Laos	VTP	HinHeup
98	LA-19-143-8	Nat-Geo-143-8_Se_spp_VTP_HinHeup	Sergentomyia	Se. siamensis	This study	2019	Laos	VTP	HinHeup
99	LA-19-145-1	NatGeo-145-1_Ph_spp_VTP_HinHeup	Phlebotomus	Ph. mascomai	This study	2019	Laos	VTP	HinHeup
100	LA-19-145-2	NatGeo-145-2_Se_rudnicki_VTP_HinHeup	Sergentomyia	Se. rudnicki	This study	2019	Laos	VTP	HinHeup
101	LA-19-145-3	NatGeo-145-3_Se_hivernus_VTP_HinHeup	Sergentomyia	Se. hivernus	This study	2019	Laos	VTP	HinHeup
102	LA-19-145-4	NatGeo-145-4_Se_hivernus_VT_PHinHeup	Sergentomyia	Se. hivernus	This study	2019	Laos	VTP	HinHeup
103	LA-19-145-5	NatGeo-145-5_Ph_spp_VTP_HinHeup	Phlebotomus	Ph. sinxayarami	This study	2019	Laos	VTP	HinHeup
104	LA-19-145-7	NAT-GEO-145-7_Se_rudnicki_VTP_HinHeup	Sergentomyia	Se. rudnicki	This study	2019	Laos	VTP	HinHeup
105	LA-19-168-1	NAT-GEO-168-1_Se_spp_VTP_HinHeup	Sergentomyia	Se. hivernus	This study	2019	Laos	VTP	HinHeup
106	LA-19-168-10	NAT-GEO-168-10_Se_rudnicki_VTP_HinHeup	Sergentomyia	Se. rudnicki	This study	2019	Laos	VTP	HinHeup
107	LA-19-168-2	NAT-GEO-168-2_Se_khawi_VTP_HinHeup	Sergentomyia	Se. khawi	This study	2019	Laos	VTP	HinHeup
108	LA-19-168-3	NAT-GEO-168-3_Se_rudnicki_VTP_HinHeup	Sergentomyia	Se. rudnicki	This study	2019	Laos	VTP	HinHeup
109	LA-19-168-4	NAT-GEO-168-4_Se_rudnicki_VTP_HinHeup	Sergentomyia	Se. rudnicki	This study	2019	Laos	VTP	HinHeup
110	LA-19-168-5	NAT-GEO-168-5_Se_rudnicki_VTP_HinHeup	Sergentomyia	Se. rudnicki	This study	2019	Laos	VTP	HinHeup
111	LA-19-168-6	NAT-GEO-168-6_Ph_stantoni_VTP_HinHeup	Phlebotomus	Ph. stantoni	This study	2019	Laos	VTP	HinHeup
112	LA-19-168-7	NAT-GEO-168-7_Se_rudnicki_VTP_HinHeup	Sergentomyia	Se. rudnicki	This study	2019	Laos	VTP	HinHeup
113	LA-19-168-8	NAT-GEO-168-8_Se_rudnicki_VTP_HinHeup	Sergentomyia	Se. rudnicki	This study	2019	Laos	VTP	HinHeup
114	LA-19-168-9	NAT-GEO-168-9_Se_khawi_VTP_HinHeup	Sergentomyia	Se. khawi	This study	2019	Laos	VTP	HinHeup
115	LA-19-190-1	NAT-GEO-190-1_Ph_stantoni_VTP_HinHeup	Phlebotomus	Ph. stantoni	This study	2019	Laos	VTP	HinHeup
116	LA-19-190-2	NAT-GEO-190-2_Se_barraudi_gr_VTP_HinHeup	Sergentomyia	Se. siamensis	This study	2019	Laos	VTP	HinHeup
117	LA-19-190-3	NAT-GEO-190-3_Se_rudnicki_VTP_HinHeup	Sergentomyia	Se. rudnicki	This study	2019	Laos	VTP	HinHeup
118	LA-19-190-4	NAT-GEO-190-4_Ph_stantoni_VTP_HinHeup	Phlebotomus	Ph. stantoni	This study	2019	Laos	VTP	HinHeup
119	LA-19-190-5	NAT-GEO-190-5_Se_barraudi_gr_VTP_HinHeup	Sergentomyia	Se. siamensis	This study	2019	Laos	VTP	HinHeup
120	LA-19-190-6	NAT-GEO-190-6_Ph_stantoni_VTP_HinHeup	Phlebotomus	Ph. stantoni	This study	2019	Laos	VTP	HinHeup
121	LA-19-190-8	NAT-GEO-190-8_Se_barraudi_gr_VTP_HinHeup	Sergentomyia	Se. siamensis	This study	2019	Laos	VTP	HinHeup
122	OK398069	OK398069_Sergentomyia_indica_Thailand	Grassomyia	Gr. indica	OK398069		Thailand
123	OK398063	OK398063_Se_indica_Thailand	Sergentomyia	Gr. indica	OK398063		Thailand
124	OK398066	OK398066_Se_indica_Thailand	Sergentomyia	Gr. indica	OK398066		Thailand
125	OK398067	OK398067_Se_indica_Thailand	Sergentomyia	Gr. indica	OK398067		Thailand
126	OK398070	OK398070_Se_khawi_Thailand	Sergentomyia	Se. khawi	OK398070		Thailand
127	LA-S-1073	S-1073_Ph_breyi_VTP_Fueng	Phlebotomus	Ph. breyi	This study	2019	Laos	VTP	Fueng
128	LA-S-1074	S-1074_Ph_breyi_VTP_Fueng	Phlebotomus	Ph. breyi	This study	2019	Laos	VTP	Fueng
129	LA-S-1075	S-1075_Ph_breyi_VTP_Fueng	Phlebotomus	Ph. breyi	This study	2019	Laos	VTP	Fueng
130	LA-S-1076	S-1076_Ph_breyi_VTP_Fueng	Phlebotomus	Ph. breyi	This study	2019	Laos	VTP	Fueng
131	LA-S-481	S-481_Id_longiforceps-like_VTP_Fueng	Idiophlebotomus	Id. longiforceps	This study	2019	Laos	VTP	Fueng
132	LA-S-482	S-482_Ph_stantoni_VTP_Fueng	Phlebotomus	Ph. stantoni	This study	2019	Laos	VTP	Fueng
133	LA-S-486	S-486_Ph_mascomai_VTP_Fueng	Phlebotomus	Ph. mascomai	This study	2019	Laos	VTP	Fueng
134	LA-S-487	S-487_Ph_spp_VTP_Fueng	Phlebotomus	Ph. mascomai	This study	2019	Laos	VTP	Fueng
135	LA-S-488	S-488_Id_longiforceps-like_VTP_Fueng	Idiophlebotomus	Id. longiforceps	This study	2019	Laos	VTP	Fueng
136	LA-S-489	S-489_Id_longiforceps-like_VTP_Fueng	Idiophlebotomus	Id. longiforceps	This study	2019	Laos	VTP	Fueng
137	LA-S-490	S-490_Ph_mascomai_VTP_Fueng	Phlebotomus	Ph. mascomai	This study	2019	Laos	VTP	Fueng
138	LA-S-491	S-491_Id_longiforceps-like_VTP_Fueng	Idiophlebotomus	Id. longiforceps	This study	2019	Laos	VTP	Fueng
139	LA-S-515	S-515_C_eunicegalatiae_VTP_Fueng	Chinius	Ch. eunicegalatiae	This study	2019	Laos	VTP	Fueng
140	LA-S-516	S-516_C_eunicegalatiae_VTP_Fueng	Chinius	Ch. eunicegalatiae	This study	2019	Laos	VTP	Fueng
141	LA-S-741	S-741_Se_khawi_VTP_Fueng	Sergentomyia	Se. khawi	This study	2019	Laos	VTP	Fueng
142	LA-S-742	S-742_Se_khawi_VTP_Fueng	Sergentomyia	Se. khawi	This study	2019	Laos	VTP	Fueng
143	LA-S-743	S-743_Se_khawi_VTP_Fueng	Sergentomyia	Se. khawi	This study	2019	Laos	VTP	Fueng
144	LA-S-757	S-757_Se_spp__VTP_Fueng	Sergentomyia	Se. khawi	This study	2019	Laos	VTP	Fueng
145	LA-S-758	S-758_Se_spp__VTP_Fueng	Sergentomyia	Se. hivernus	This study	2019	Laos	VTP	Fueng
146	LA-S-775	S-775_Se_hivernus_VTP_Fueng	Sergentomyia	Se. hivernus	This study	2020	Laos	VTP	Fueng
147	LA-S-776	S-776_Se_spp__VTP_Fueng	Sergentomyia	Se. khawi	This study	2019	Laos	VTP	Fueng
148	LA-S-801	S-801_Se_spp__VTP_Fueng	Sergentomyia	Se. khawi	This study	2019	Laos	VTP	Fueng
149	LA-S-802	S-802_Se_spp__VTP_Fueng	Sergentomyia	Se. khawi	This study	2019	Laos	VTP	Fueng
150	LA-S-804	S-804_Se_spp__VTP_Fueng	Sergentomyia	Se. khawi	This study	2019	Laos	VTP	Fueng
151	LA-S-925	S-925_Se_khawi_VTP_Fueng	Sergentomyia	Se. khawi	This study	2019	Laos	VTP	Fueng
152	LA-S-926	S-926_Se_khawi_VTP_Fueng	Sergentomyia	Se. khawi	This study	2019	Laos	VTP	Fueng
153	LA-S-927	S-927_Se_spp__VTP_Fueng	Sergentomyia	Se. khawi	This study	2019	Laos	VTP	Fueng
154	LA-S-928	S-928_Se_spp__VTP_Fueng	Sergentomyia	Se. khawi	This study	2019	Laos	VTP	Fueng
155	LA-SFS-42	SFS_42_Ph_mascomai_F_VT	Phlebotomus	Ph. mascomai	This study	2019	Laos	VTP	Fueng
156	LA-SFS-43	SFS_43_Ph_breyi_F_VT	Phlebotomus	Ph. breyi	This study	2019	Laos	VTP	Fueng
157	LA-SFS-44	SFS_44_Ph_breyi_F_VT	Phlebotomus	Ph. breyi	This study	2019	Laos	VTP	Fueng
158	LA-SFS-72	SFS_72_Phsp_M_VTP_Feung	Phlebotomus	Ph. stantoni	This study	2019	Laos	VTP	Fueng
159	TH19-556	TH19_556_Ph_mascomai_F_Thailand	Phlebotomus	Ph. mascomai	TH19-556		Thailand
160	TH19-557	TH19_557_Ph_mascomai_F_Thailand	Phlebotomus	Ph. mascomai	TH19-557		Thailand
161	TH19-560	TH19_560_Se_siamensis_F_Thailand	Sergentomyia	Se. siamensis	TH19-560		Thailand
162	TH19-564	TH19_564_Se_siamensis_F_Thailand	Sergentomyia	Se. siamensis	TH19-564		Thailand
163	TH19-643	TH19_643_Se_khawi_F_Thailand	Sergentomyia	Se. khawi	TH19-643		Thailand
164	TH19-148	TH19148_Se_maiae_F_Thailand	Sergentomyia	Se. maiae	TH19148		Thailand
165	TH19-151	TH19151_Se_anodontis_F_Thailand	Sergentomyia	Se. anodontis	TH19151		Thailand
166	TH19-153	TH19153_se_anodontis_F_Thailand	Sergentomyia	se. anodontis	TH19153		Thailand
167	TH19-160	TH19160_Ph_Ph._shadenae_Thailand	Phlebotomus	Ph. shadenae	TH19160		Thailand
168	TH19-175	TH19175_Se_siamensis_F_Thailand	Sergentomyia	Se. siamensis	TH19175		Thailand
169	TH19-322	TH19322_Se_siamensis_F_Thailand	Sergentomyia	Se. siamensis	TH19322		Thailand
170	TH19-49	TH1949_Ph_stantoni_F_Thailand	Phlebotomus	Ph. stantoni	TH1949		Thailand
