# Supplementary material for: A study on the diversity of phlebotomine sand flies (Diptera, Psychodidae) in karstic limestone areas in Vientiane Province, Laos, with a description of two new species of Sergentomyia França and & Parrot
Source: Parasit Vectors. 2024 Sep 11;17:385. doi: 10.1186/s13071-024-06444-w (PMC11389125; doi:10.1186/s13071-024-06444-w)
Supplement: Supplementary file 3 — Additional file 3: Table S3: The pairwise distance of cytochrome b gene within species and between species found in this study. [file 13071_2024_6444_MOESM3_ESM.xlsx]

## Sheet: Suppl_File3_Tab.S3
Additional file 3: Table S3: The pairwise distance of cytochrome b gene within species and between species found in this study.
No	Species	No. of Cyt-b sequences	Mean distance within group	1	2	3	4	5	6	7	8	9	10	11	12	13	14	15	16	17	18	19	20	21	22
1	Ph. mascomai	17	0.008
2	Ph. stantoni	15	0.007	0.2
3	Ph. shadenae	1	n/c	0.19	0.16
4	Se. dvoraki n. sp.	10	0.009	0.23	0.24	0.25
5	Se. rudnicki	11	0.006	0.23	0.25	0.23	0.15
6	Se. siamensis	15	0.005	0.24	0.24	0.23	0.15	0.1
7	Se. barraudi group1	5	0.013	0.22	0.25	0.24	0.15	0.13	0.08
8	Se. barraudi group2	1	n/c	0.24	0.26	0.24	0.15	0.13	0.07	0.07
9	Se. anodontis	3	0.004	0.19	0.21	0.19	0.14	0.1	0.12	0.13	0.13
10	Se. khawi	24	0	0.22	0.22	0.22	0.12	0.12	0.12	0.14	0.13	0.11
11	Se. hivernus	13	0.006	0.24	0.25	0.24	0.13	0.15	0.15	0.13	0.11	0.14	0.1
12	Se. maiae	1	n/c	0.24	0.23	0.22	0.2	0.15	0.13	0.16	0.15	0.16	0.16	0.18
13	Se. phasukae	6	0.018	0.22	0.26	0.25	0.17	0.13	0.14	0.14	0.15	0.16	0.12	0.15	0.17
14	Se. sylvatica	1	n/c	0.21	0.25	0.21	0.16	0.14	0.11	0.13	0.13	0.14	0.15	0.15	0.14	0.12
15	Gr. indica	8	0.004	0.24	0.26	0.22	0.18	0.16	0.17	0.16	0.15	0.15	0.14	0.15	0.2	0.14	0.14
16	Se. raynali	1	n/c	0.25	0.27	0.27	0.17	0.11	0.16	0.14	0.16	0.15	0.13	0.16	0.17	0.13	0.13	0.14
17	Se. gemmea	1	n/c	0.29	0.31	0.28	0.16	0.15	0.21	0.19	0.19	0.18	0.15	0.17	0.2	0.17	0.16	0.17	0.13
18	Ph. sinxayarami	9	0.006	0.24	0.26	0.26	0.21	0.17	0.19	0.18	0.2	0.17	0.18	0.17	0.2	0.17	0.22	0.2	0.21	0.26
19	Ph. breyi	10	0.003	0.25	0.29	0.3	0.25	0.24	0.24	0.23	0.25	0.24	0.25	0.23	0.3	0.24	0.26	0.24	0.25	0.27	0.17
20	Ph. kiangsuensis	1	n/c	0.18	0.25	0.21	0.25	0.27	0.24	0.23	0.25	0.22	0.22	0.24	0.27	0.22	0.21	0.24	0.27	0.28	0.27	0.26
21	Ch. eunicegalatiae	4	0	0.27	0.28	0.23	0.32	0.29	0.25	0.27	0.26	0.26	0.27	0.29	0.31	0.31	0.25	0.25	0.33	0.35	0.28	0.3	0.29
22	Ch. samarensis	2	0	0.34	0.41	0.34	0.35	0.31	0.3	0.31	0.32	0.33	0.28	0.32	0.3	0.3	0.25	0.31	0.28	0.32	0.3	0.33	0.33	0.22
23	Id. longiforceps	11	0.008	0.27	0.27	0.27	0.29	0.28	0.29	0.29	0.31	0.26	0.28	0.32	0.28	0.26	0.24	0.28	0.27	0.3	0.27	0.28	0.27	0.27	0.35
	Total	170	n/c = not calculated as only 1 sequence added in analysis
		Max	0.018	0.41
		Min	0	0.07
