# Supplementary material for: A study on the diversity of phlebotomine sand flies (Diptera, Psychodidae) in karstic limestone areas in Vientiane Province, Laos, with a description of two new species of Sergentomyia França and & Parrot
Source: Parasit Vectors. 2024 Sep 11;17:385. doi: 10.1186/s13071-024-06444-w (PMC11389125; doi:10.1186/s13071-024-06444-w)
Supplement: Supplementary file 6 — Additional file 6: Table S4: Sand fly species composition from different sampling locations from three districts of Vientiane Province in 2019. PNK Tham Phanokkok cave, TN Tham Nam cave, TP Tham Pha cave, TY Tham Yao cave, PLS Tham Phaluesy cave, NOK Tham Nang Oau Khiem cave, and AL Angluang karstic areas. [file 13071_2024_6444_MOESM6_ESM.xlsx]

## Sheet: Additional_file6 _Tab_S4
Additional file 6: Table S4: Sandfly species composition from different sampling locations from three districts of Vientiane province in 2019. PNK = Tham Phanokkok cave, TN = Tham Nam cave, TP = Tham Pha cave, TY = Tham Yao cave, PLS = Tham Phaluesy cave, NOK = Tham Nang Oau Khiem cave, and AL = Angluang karstic areas.
	Species	District/Site/Locations										Total
		Feung				Hinheup			Vangvieng
		PNK	TN	TP	Total	PLS	TY	Total	AL	NOK	Total
		n (%)	n (%)	n (%)	n (%)	n (%)	n (%)	n (%)	n (%)	n (%)	n (%)	n (%)
	Ch. eunicegalatiae	258 (17.52)	70 (9.54)	341 (31.37)	669 (20.31)	46 (18.25)	430 (34.62)	476 (31.86)	377 (26.68)	33 (9.09)	410 (23.09)	1555 (23.69)
	Id. longiforceps	62 (4.21)	31 (4.22)	197 (18.12)	290 (8.8)	1 (0.4)	25 (2.01)	26 (1.74)	15 (1.06)	20 (5.51)	35 (1.97)	351 (5.35)
	Ph. barguesae	2 (0.14)	-	-	2 (0.06)	-	1 (0.08)	1 (0.07)	-	-	-	3 (0.05)
	Ph. breyi	54 (3.67)	17 (2.32)	7 (0.64)	78 (2.37)	-	6 (0.48)	6 (0.4)	6 (0.42)	-	6 (0.34)	90 (1.37)
	Ph. kiangsuensis	19 (1.29)	6 (0.82)	9 (0.83)	34 (1.03)	2 (0.79)	5 (0.4)	7 (0.47)	10 (0.71)	-	10 (0.56)	51 (0.78)
	Ph. mascomai	83 (5.63)	24 (3.27)	102 (9.38)	209 (6.34)	6 (2.38)	38 (3.06)	44 (2.95)	34 (2.41)	20 (5.51)	54 (3.04)	307 (4.68)
	Ph. sinxayarami	157 (10.66)	51 (6.95)	24 (2.21)	232 (7.04)	26 (10.32)	49 (3.95)	75 (5.02)	19 (1.34)	12 (3.31)	31 (1.75)	338 (5.15)
	Ph. stantoni	266 (18.06)	47 (6.4)	102 (9.38)	415 (12.6)	23 (9.13)	97 (7.81)	120 (8.03)	59 (4.18)	12 (3.31)	71 (4)	606 (9.23)
	Ph. spp.	17 (1.15)	6 (0.82)	5 (0.46)	28 (0.85)	5 (1.98)	10 (0.81)	15 (1)	6 (0.42)	3 (0.83)	9 (0.51)	52 (0.79)
	Total	598 (40.6)	151 (20.57)	249 (22.91)	998 (30.3)	62 (24.6)	206 (16.59)	268 (17.94)	134 (9.48)	47 (12.95)	181 (10.19)	1447 (22.04)
	Se. anodontis	41 (2.78)	110 (14.99)	115 (10.58)	266 (8.08)	26 (10.32)	17 (1.37)	43 (2.88)	0	28 (7.71)	28 (1.58)	337 (5.13)
	Se. brevicaulis-liked	2 (0.14)	3 (0.41)	-	5 (0.15)	-	-	-	-	-	-	5 (0.08)
	Se. dvoraki n. sp.	17 (1.15)	1 (0.14)	13 (1.2)	31 (0.94)	2 (0.79)	19 (1.53)	21 (1.41)	105 (7.43)	27 (7.44)	132 (7.43)	184 (2.8)
	Se. hivernus	110 (7.47)	39 (5.31)	15 (1.38)	164 (4.98)	6 (2.38)	21 (1.69)	27 (1.81)	336 (23.78)	9 (2.48)	345 (19.43)	536 (8.17)
	Se. khawi	100 (6.79)	86 (11.72)	13 (1.2)	199 (6.04)	7 (2.78)	130 (10.47)	137 (9.17)	74 (5.24)	6 (1.65)	80 (4.5)	416 (6.34)
	Se. marolii n. sp.	2 (0.13)	-	-	2 (0.06)	-	-	-	-	-	-	2 (0.03)
	Se. perturbans	-	-	2 (0.18)	2 (0.06)	-	-	-	2 (0.14)	-	2 (0.11)	4 (0.06)
	Se. phasukae	5 (0.34)	2 (0.27)	1 (0.09)	8 (0.24)	3 (1.19)	15 (1.21)	18 (1.2)	6 (0.42)	1 (0.28)	7 (0.39)	33 (0.5)
	Se. rudnicki	-	-	-	-	8 (3.17)	101 (8.13)	109 (7.3)	45 (3.18)	10 (2.75)	55 (3.1)	164 (2.5)
	Se. siamensis	114 (7.74)	49 (6.68)	61 (5.61)	224 (6.8)	17 (6.75)	57 (4.59)	74 (4.95)	133 (9.41)	31 (8.54)	164 (9.23)	462 (7.04)
	Se. sylvatica	6 (0.41)	12 (1.63)	3 (0.28)	21 (0.64)	7 (2.78)	31 (2.5)	38 (2.54)	33 (2.34)	18 (4.96)	51 (2.87)	110 (1.68)
	Se. spp.	145 (9.84)	140 (19.07)	73 (6.72)	358 (10.9)	66 (26.19)	189 (15.22)	255 (17.07)	152 (10.76)	133 (36.64)	285 (16.05)	898 (13.68)
	Total	542 (36.8)	442 (60.22)	296 (27.23)	1280 (38.86)	142 (56.35)	580 (46.7)	722 (48.33)	886 (62.7)	263 (72.45)	1149 (64.7)	3151 (48)
	Gr. indica	13 (0.88)	40 (5.45)	4 (0.37)	57 (1.73)	1 (0.4)	1 (0.08)	2 (0.13)	1 (0.07)	-	1 (0.06)	60 (0.91)
	Total	1473 (100)	734 (100)	1087 (100)	3294 (100)	252 (100)	1242 (100)	1494 (100)	1413 (100)	363 (100)	1776 (100)	6564 (100)
	Trap-night	30	13	29	72	8	32	40	46	44	90	202
	Density (Average No.) of sandflies	49.1	56.46	37.48	45.75	31.5	38.81	37.35	30.72	8.25	19.73	32.5
	Minimum	2	13	5	2	18	2	2	2	1	1	1
	Maximun	195	202	109	202	49	115	115	102	39	102	202
	Species richness	18	16	16	19	15	17	17	17	14	17	20
	Species diversity (H)	2.43	2.45	2.09	2.46	2.26	2.18	2.24	2.14	2.19	2.26	2.48
