# Supplementary material for: A study on the diversity of phlebotomine sand flies (Diptera, Psychodidae) in karstic limestone areas in Vientiane Province, Laos, with a description of two new species of Sergentomyia França and & Parrot
Source: Parasit Vectors. 2024 Sep 11;17:385. doi: 10.1186/s13071-024-06444-w (PMC11389125; doi:10.1186/s13071-024-06444-w)
Supplement: Supplementary file 7 — Additional file 7: Table S5: Species composition of sand flies by trapping positions. [file 13071_2024_6444_MOESM7_ESM.xlsx]

## Sheet: Suppl_Tab.S5
Additional file 7: Table S5: Species composition of sandflies by trapping positions.
	Species	Position			Total
		Entrance	Inside cave	Outside cave
		n (%)	n (%)	n (%)
	Ch. eunicegalatiae	481 (22.53)	525 (40.11)	549 (17.6)	1,555 (23.69)
	Id. longiforceps	209 (9.79)	50 (3.82)	92 (2.95)	351 (5.35)
	Ph. barguesae	-	-	3 (0.1)	3 (0.05)
	Ph. breyi	34 (1.59)	4 (0.31)	52 (1.67)	90 (1.37)
	Ph. kiangsuensis	12 (0.56)	14 (1.07)	25 (0.8)	51 (0.78)
	Ph. mascomai	132 (6.18)	62 (4.74)	113 (3.62)	307 (4.68)
	Ph. sinxayarami	110 (5.15)	53 (4.05)	175 (5.61)	338 (5.15)
	Ph. stantoni	246 (11.52)	110 (8.4)	250 (8.01)	606 (9.23)
	Ph. spp.	13 (0.61)	14 (1.07)	25 (0.8)	52 (0.79)
	Total	547 (25.62)	257 (19.63)	643 (20.61)	1,447 (22.04)
	Se. anodontis	197 (9.23)	42 (3.21)	98 (3.14)	337 (5.13)
	Se. brevicaulis-like	4 (0.19)	-	1 (0.03)	5 (0.08)
	Se. dvoraki n. sp.	10 (0.47)	19 (1.45)	155 (4.97)	184 (2.8)
	Se. hivernus	52 (2.44)	25 (1.91)	459 (14.71)	536 (8.17)
	Se. khawi	132 (6.18)	65 (4.97)	219 (7.02)	416 (6.34)
	Se. marolii n. sp.	-	-	2 (0.06)	2 (0.03)
	Se. perturbans	2 (0.09)	-	2 (0.06)	4 (0.06)
	Se. phasukae	6 (0.28)	4 (0.31)	23 (0.74)	33 (0.5)
	Se. rudnicki	30 (1.41)	74 (5.65)	60 (1.92)	164 (2.5)
	Se. siamensis	130 (6.09)	56 (4.28)	276 (8.85)	462 (7.04)
	Se. sylvatica	15 (0.7)	20 (1.53)	75 (2.4)	110 (1.68)
	Se. spp.	278 (13.02)	171 (13.06)	449 (14.39)	898 (13.68)
	Total	856 (40.09)	476 (36.36)	1,819 (58.3)	3,151 (48)
	Gr. indica	42 (1.97)	1 (0.08)	17 (0.54)	60 (0.91)
	Total	2,135 (100)	1,309 (100)	3,120 (100)	6,564 (100)
	Trap night	53	58	91	202
	Density (Average No.) of sandflies	40.28	22.57	34.29	32.5
	Minimum	1	1	2	1
	Maximum	202	101	195	202
	Species richness	18	16	20	20
	Species diversity (H)	2.41	2.13	2.5	2.48
