# Supplementary material for: A study on the diversity of phlebotomine sand flies (Diptera, Psychodidae) in karstic limestone areas in Vientiane Province, Laos, with a description of two new species of Sergentomyia França and & Parrot
Source: Parasit Vectors. 2024 Sep 11;17:385. doi: 10.1186/s13071-024-06444-w (PMC11389125; doi:10.1186/s13071-024-06444-w)
Supplement: Supplementary file 8 — Additional file 8: Table S6: Species composition of sand flies by trapping season among collection districts. [file 13071_2024_6444_MOESM8_ESM.xlsx]

## Sheet: Suppl_Tab.S6
Additional file 8: Table S6: Species composition of sandflies by trapping season among collection districts.
	Species	District/Season									Total
		Feung			Hinheup			Vangvieng
		Dry season n(%)	Rainy season n(%)	Total	Dry season n(%)	Rainy season n(%)	Total	Dry season n(%)	Rainy season n(%)	Total
	Ch. eunicegalatiae	208 (17.73)	461 (21.74)	669 (20.31)	2 (0.38)	474 (48.92)	476 (31.86)	10 (3.79)	400 (26.46)	410 (23.09)	1,555 (23.69)
	Id. longiforceps	45 (3.84)	245 (11.55)	290 (8.8)	7 (1.33)	19 (1.96)	26 (1.74)	15 (5.68)	20 (1.32)	35 (1.97)	351 (5.35)
	Ph. barguesae	1 (0.09)	1 (0.05)	2 (0.06)	-	1 (0.1)	1 (0.07)	-	-	-	3 (0.05)
	Ph. breyi	49 (4.18)	29 (1.37)	78 (2.37)	2 (0.38)	4 (0.41)	6 (0.4)	4 (1.52)	2 (0.13)	6 (0.34)	90 (1.37)
	Ph. kiangsuensis	13 (1.11)	21 (0.99)	34 (1.03)	-	7 (0.72)	7 (0.47)	-	10 (0.66)	10 (0.56)	51 (0.78)
	Ph. mascomai	33 (2.81)	176 (8.3)	209 (6.34)	20 (3.81)	24 (2.48)	44 (2.95)	24 (9.09)	30 (1.98)	54 (3.04)	307 (4.68)
	Ph. sinxayarami	105 (8.95)	127 (5.99)	232 (7.04)	43 (8.19)	32 (3.3)	75 (5.02)	19 (7.2)	12 (0.79)	31 (1.75)	338 (5.15)
	Ph. stantoni	186 (15.86)	229 (10.8)	415 (12.6)	22 (4.19)	98 (10.11)	120 (8.03)	7 (2.65)	64 (4.23)	71 (4)	606 (9.23)
	Ph. spp.	12 (1.02)	16 (0.75)	28 (0.85)	12 (2.29)	3 (0.31)	15 (1)	6 (2.27)	3 (0.2)	9 (0.51)	52 (0.79)
	Total	399 (34.02)	599 (28.24)	998 (30.3)	99 (18.86)	169 (17.44)	268 (17.94)	60 (22.73)	121 (8)	181 (10.19)	1447 (22.04)
	Se. anodontis	128 (10.91)	138 (6.51)	266 (8.08)	10 (1.9)	33 (3.41)	43 (2.88)	6 (2.27)	22 (1.46)	28 (1.58)	337 (5.13)
	Se. brevicaulis-like	1 (0.09)	4 (0.19)	5 (0.15)	-	-	-	-	-	-	5 (0.08)
	Se. dvoraki n. sp.	10 (0.85)	21 (0.99)	31 (0.94)	-	21 (2.17)	21 (1.41)	18 (6.82)	114 (7.54)	132 (7.43)	184 (2.8)
	Se. hivernus	17 (1.45)	147 (6.93)	164 (4.98)	20 (3.81)	7 (0.72)	27 (1.81)	15 (5.68)	330 (21.83)	345 (19.43)	536 (8.17)
	Se. khawi	26 (2.22)	173 (8.16)	199 (6.04)	103 (19.62)	34 (3.51)	137 (9.17)	16 (6.06)	64 (4.23)	80 (4.5)	416 (6.34)
	Se. marolii n. sp.	-	2 (0.09)	2 (0.06)	-	-	-	-	-	-	2 (0.03)
	Se. perturbans	-	2 (0.09)	2 (0.06)	-	-	-	-	2 (0.13)	2 (0.11)	4 (0.06)
	Se. phasukae	-	8 (0.38)	8 (0.24)	-	18 (1.86)	18 (1.2)	-	7 (0.46)	7 (0.39)	33 (0.5)
	Se. rudnicki	-	-	-	95 (18.1)	14 (1.44)	109 (7.3)	26 (9.85)	29 (1.92)	55 (3.1)	164 (2.5)
	Se. siamensis	75 (6.39)	149 (7.02)	224 (6.8)	23 (4.38)	51 (5.26)	74 (4.95)	38 (14.39)	126 (8.33)	164 (9.23)	462 (7.04)
	Se. sylvatica	-	21 (0.99)	21 (0.64)	3 (0.57)	35 (3.61)	38 (2.54)	(0)	51 (3.37)	51 (2.87)	110 (1.68)
	Se. spp.	210 (17.9)	148 (6.98)	358 (10.86)	163 (31.05)	92 (9.49)	255 (17.07)	60 (22.73)	225 (14.88)	285 (16.05)	898 (13.68)
	Total	467 (39.81)	813 (38.33)	1280 (38.86)	417 (79.43)	305 (31.48)	722 (48.33)	179 (67.8)	970 (64.15)	1149 (64.7)	3151 (48)
	Gr. indica	54 (4.6)	3 (0.14)	57 (1.73)	-	2 (0.21)	2 (0.13)	-	1 (0.07)	1 (0.06)	60 (0.91)
	Total	1173 (100)	2121 (100)	3294 (100)	525 (100)	969 (100)	1494 (100)	264 (100)	1512 (100)	1776 (100)	6564 (100)
	Trap night	21	51	72	13	27	40	42	48	90	202
	Density (Average No.) of sandflies	55.86	41.59	45.75	40.38	35.89	37.35	6.29	31.5	19.73	32.5
	Minimum	6	2	2	2	3	2	1	1	1	1
	Maximum	202	147	202	86	115	115	20	102	102	202
	Species richness	15	19	19	12	17	17	13	17	17	20
	Species diversity (H)	2.33	2.42	2.46	2	1.94	2.24	2.38	2.15	2.26	2.48

## Sheet: Sheet1
	a	b	a	b	a	b	a	b	a	b	a
	Se. anodontis	128 (10.91)	138 (6.51)	266 (8.08)	10 (1.9)	33 (3.41)	43 (2.88)	6 (2.27)	22 (1.46)	28 (1.58)	337 (5.13)
	Se. brevicaulis-liked	1 (0.09)	4 (0.19)	5 (0.15)	-	-	-	-	-	-	5 (0.08)
	Se. dvoraki n. sp.	10 (0.85)	21 (0.99)	31 (0.94)	-	21 (2.17)	21 (1.41)	18 (6.82)	114 (7.54)	132 (7.43)	184 (2.8)
	Se. hivernus	17 (1.45)	147 (6.93)	164 (4.98)	20 (3.81)	7 (0.72)	27 (1.81)	15 (5.68)	330 (21.83)	345 (19.43)	536 (8.17)
	Se. khawi	26 (2.22)	173 (8.16)	199 (6.04)	103 (19.62)	34 (3.51)	137 (9.17)	16 (6.06)	64 (4.23)	80 (4.5)	416 (6.34)
	Se. marolii n. sp.	-	2 (0.09)	2 (0.06)	-	-	-	-	-	-	2 (0.03)
	Se. perturbans	-	2 (0.09)	2 (0.06)	-	-	-	-	2 (0.13)	2 (0.11)	4 (0.06)
	Se. phasukae	-	8 (0.38)	8 (0.24)	-	18 (1.86)	18 (1.2)	-	7 (0.46)	7 (0.39)	33 (0.5)
	Se. rudnicki	-	-	-	95 (18.1)	14 (1.44)	109 (7.3)	26 (9.85)	29 (1.92)	55 (3.1)	164 (2.5)
	Se. siamensis	75 (6.39)	149 (7.02)	224 (6.8)	23 (4.38)	51 (5.26)	74 (4.95)	38 (14.39)	126 (8.33)	164 (9.23)	462 (7.04)
	Se. sylvatica	-	21 (0.99)	21 (0.64)	3 (0.57)	35 (3.61)	38 (2.54)	(0)	51 (3.37)	51 (2.87)	110 (1.68)
	Se. spp.	210 (17.9)	148 (6.98)	358 (10.86)	163 (31.05)	92 (9.49)	255 (17.07)	60 (22.73)	225 (14.88)	285 (16.05)	898 (13.68)
